# Supplementary material for: Prognostic Value of the C-PLAN Index in Metastatic Renal Cell Carcinoma Treated with Nivolumab
Source: J Clin Med. 2025 Mar 25;14(7):2217. doi: 10.3390/jcm14072217 (PMC11989473; doi:10.3390/jcm14072217)
Supplement: Supplementary file 1 [file jcm-14-02217-s001.zip]

Archive with 1 entries (1 files):
- jcm-3468727-supplementary.pdf
